# Supplementary material for: Nest microclimate during incubation affects posthatching development and parental care in wild birds
Source: Sci Rep. 2019 Mar 26;9:5161. doi: 10.1038/s41598-019-41690-4 (PMC6435697; doi:10.1038/s41598-019-41690-4)
Supplement: Supplementary file 2 — Dataset 1 [file 41598_2019_41690_MOESM2_ESM.xls]

## Sheet: NESTS
NEST	SPECIES	TREAT	S	NE	CS	E1D	BD0	INCUB	CONSTANCY	ON_OFF_BOUTS	BEG_FREQ	BEG_FREQ_NY	FEM_PROV	RES_FEM_PROV	MALE_PROV	RES_MALE_PROV	FEM_BROOD_MIN	AVG_INCUB_TEMP	AVG_NESTLING_TEMP	NESTLING_STAGE	NY_HATCHED	PROP_HATCHED	NY4	E4	NYB	NY_FLEDGED	PROP_FLEDGED	MEAN_MASS_BANDING	MEAN_TARSUS	RES_MASS_BANDING	MEAN_HCT	FBAND	FEM_BREED_NEXT_YEAR	MBAND	NFATE	TDAY	NYDEAD
AA 1-1	PW	CON	F	4	4	137	153	14	0.824	3	1763.12	881.559	4	2.33979	0	-2.1141	5	21.2177	24.0749	9	2	0.5	2	3	2	2	0.5	13.45	21.55	0.0359	38.2667	284005126	1	284005009	FLEDGED	162
AA 1-2	PW	EXP	F	3	3	175	188	12	0.476	4	1890.74	630.246	7	-0.68634	0	2.01037	3	25.3433	26.6853	10	3	1	3	0	3	3	1	12.8333	21.8667	0.00088	29.7444	284005126	1	284005009	FLEDGED	198
AA 5-1	CW	CON	F	4	5	166	185	16	1	1	3207.23	1069.08	1	0.32597	4	-2.04827	25	24.0198	26.4783	12	4	0.8	3	1	3	3	0.6	13.3	22.4	-0.00778	40.3889	247136532	1	999999994	FLEDGED	197
AA 6-1	PW	CON	F	3	3	154	169	14	0.716	2	2526.88	842.293	2	1.32258	0	-0.03214	3	24.1619	24.1489	10	3	1	3	0	3	3	1	11.8667	21.4	-0.01149	32.9444	284005145	0	284005033	FLEDGED	179
AA12-1	PW	EXP	F	5	5	136	154	15	0.511	4	2633.98	877.995	0	0.34715	3	3.8509	36	21.4561	23.2646	10	3	0.6	3	2	3	3	0.6	11.8	20.6667	0.02105	41.8333	284005007	0	284005008	FLEDGED	164
AC 2-1	CW	CON	F	5	5	154	172	15	0.99	1	2714.09	904.696	3	-0.64308	2	-2.19565	27	24.1572	24.3828		3	0.6	3	2								247136605	1	247136523	FAILED
AD 1-1	PW	CON	F	4	4	125	142	15	0.698	2	1356.97	452.322	2		6		16	22.3013	21.4193	10	3	0.75	3	1	3	3	0.75	11.0667	20.0333	0.02441	41.3556	284005005	1	284005006	FLEDGED	152
AD 1-2	PW	CON	F	4	4	175	190	13	0.51	2	816.852	204.213	1	-1.64516	0	-0.18573	7	24.4979	26.439	10	4	1	4	0	4	4	1	8.775	20.525	-0.10069	39.3556	284005005	1	284005006	FLEDGED	200
AD 2-1	PW	EXP	F	4	4	129	146	15	0.747	3				-1.65004		0.83751					4	1										284005121	1	284005122	FAIL;ABANDONED	149
AD 3-1	PW	EXP	F	4	4	155	170	13	1	1	1979.06	494.766	5	1.33195	4	-2.07675	3	24.8912	24.3648	10	4	1	4	0	4	4	1	11.825	21.325	-0.00949	35.2222	284005121	1	284005122	FLEDGED	180
AD12-1	PW	CON	F	4	5	136								-1.65836		0.87713											0					999999999	0	999999987	FAILED, ABANDONED
AE 1-1	CW	CON	F	2	2	156	171	15	1	1	931.983	465.992	0	-0.64284	2	-2.19677	24	24.0425	24.4968	13	2	1	2	0	2	2	1	18.15	23.7	0.07064	42.5	247136604	0	247136619	FLEDGED	184
AE 7-1	PW	CON	F	4	4	147	162	13	0.827	2	1201.56	300.39	0	1.35254	3	-1.1748	1	21.9535	25.6153	10	4	1	4	0	4	4	1	11.5	21.1	-0.01096	36.6333	284005013	0	284005014	FLEDGED	172
AE13-1	CW	EXP	F	5	5	169	186	14	1	1	1933.13	386.626	2	-0.63867	1	-0.21664	1	24.3038	25.0026	13	5	1	5	0	5	5	1	14.46	23.1	-0.00234	50.1083	247136621	1	999999993	FLEDGED	199
AF 1-1	CW	EXP	F	4	4	142	160	16	1	1	397.249	99.3123	2	-0.6561	1	-1.13363	2	21.8357	25.3473	10	4	1	4	0	3	3	0.75	16	23.9	0.00746	34.6667	228145155	1	247136504	FLEDGED	170
AF12-1	PW	EXP	F	5	5	149	165	13	0.74	2	1123.43	280.857	1	0.33327	2	-0.08301	4	23.8951	25.1008	9	4	0.8	4	1	4	4	0.8	11.825	21.05	0.00353	40.1833	284005144	1	284005023	FLEDGED	174
AG 3-1	PW	EXP	F	4	4	144	160	14	1	1	1881.54	1881.54	1	-1.70571	4	-0.89741	49	22.993	24.7259	9	1	0.25	1	3	1	1	0.25	13.1	21.9	0.00828	41	250044276	0	284005122	FLEDGED	169
AG 6-1	PW	EXP	F	4	4	149	164	13			965.545	241.386	0		4		10	23.5317	25.5988	10	4	1	4	0	4	4	1	12.875	21.375	0.0251	38.3583	284005024	0	284005015	FLEDGED	174
AG12-1	PW	EXP	F	4	4	161	176	13	0.99	1	1513.95	378.487	2	-1.6488	1	-2.16843	7	25.4753	24.9525	10	4	1	4	0	4	4	1	11.525	21.15	-0.01239	33.5	284005031	1	284005038	FLEDGED	186
AI 7-1	PW	EXP	F	4	4	162			0.864	2				-0.69808		6.06627										0	0					284005172	1	284005015	FAILED; FEMALE STILL INCUBATING ON 185, EMBRYOS IN EGGS STOPPED DEVELOPING	185
AJ 8-1	CW	EXP	F	4	4	153	169	14	1	1	343.709	85.9272	0	0.33175	1	0.92421	9	24.1497	23.9922	11	4	1	4	0	4	4	1	14.875	22.75	0.02527	38.6667	247136505	0	247136515	FLEDGED	180
BA 6-1	CW	EXP	F	4	4	165	182	15	0.854	1	1463.09	365.773	1	-1.65558	7	-2.13611	2	23.4739	25.658	12	4	1	4	0	4	3	0.75	13.125	22.8	-0.03129	44.0889	247136522	0	247136537	FLEDGED	194	1
BB 3-1	PW	CON	F	4	4	173	188	13	0.618	2	2196.41	732.136	3	0.28516	0	0.14604	11	25.1653	25.9846	10	3	0.75	3	1	3	3	0.75	11.3333	21.3667	-0.0299	35.7833	284005044	1	999999989	FLEDGED	198
BB 7-1	PW	EXP	F	5	5	154	170	13	0.795	2	1709.52	341.903	0	-0.68472	1	-0.99735	2	24.399	24.0743	9	5	1	5	0	4	4	0.8	10.65	21.1	-0.0443	42.425	284005022	0	284005029	FLEDGED	179
BC 2-1	CW	EXP	F	4	4	142	159	15	0.734	2	928.939	232.235	0	1.2704	1	-1.78365	0	21.7697	24.4627	12	4	1	4	0	4	4	1	15.2	22.975	0.02478	32.5	247136502	1	247136503	FLEDGED	171
BC 6-1	CW	CON	F	4	4	151	169	16	1	1	1661.37	415.341	0	0.19897	3	-1.44353	6	23.8663	23.3385	12	4	1	4	0	4	4	1	15.85	23.15	0.03535	38.8333	247136602	1	247136516	FLEDGED	181
BC 7-1	CW	EXP	N	4	4	189	206	15	0.739	1	1063.55	265.887	2	5.33748	3	-2.1031	1	26.384		13	4	1	4	0	4	4	1	15.575	23.675	0.00525	32.0333	247136550	0	247136551	FLEDGED	219
BE 2-1	CW	EXP	F	5	5	153	169	13	1	1	310.644	62.1288	2	-1.67597	1	0.96096	1	23.7144	24.0745	11	5	1	5	0	5	5	1	16.76	24.04	0.02175	41.6533	247136507	1	247136517	FLEDGED	180
BE 3-1	PW	EXP	F	4	4	156	172	14	0.636	2	1290.75	430.249	4		1		16	24.9838	24.6295	9	4	1	3	0	3	3	0.75	12.6333	20.3667	0.06535	36.3167	284005152	1	284005008	FLEDGED	181
BE 5-1	CW	CON	F	4	4	142	160	16	0.604	2	803.883	200.971	1	3.33589	0	1.90452	1	21.9439	25.481	13	4	1	4	0	4	4	1	16.2	23.925	0.0118	33.9333	247136601	0	247136501	FLEDGED	173
BE 6-1	PW	CON	F	4	4	155	170	13	0.779	2	1058.78	264.694	3	0.33672	1	-1.09944	1	24.2831	24.7223	10	4	1	4	0	4	4	1	12.4	20.95	0.02892	40.4667	284005151	1	284005032	FLEDGED	180
BF 1-1	CW	CON	F	4	4	170	188	16	0.659	2	573.357	143.339	1	0.36452	2	-1.23182	15	24.1537	26.9683	12	4	1	4	0	4	4	1	14.7	22.7	0.02233	41.85	247136620	1	247136549	FLEDGED	200
CB 4-1	CW	CON	F	5	5	170	188	15	0.66	1	1536.49	512.165	1	-0.64863	1	-0.16923	28	24.105	25.3481	14	4	0.8	3	1	3	3	0.6	15.4333	22.8	0.03907	33.8	247136622	1	247136538	FLEDGED	202
CC 2-1	PW	CON	F	4	4	151	168	15	0.709	2	2123.78	530.945	2	-0.66235	2	1.89611	5	24.4089	24.7425	11	4	1	4	0	4	4	1	11.4	21.2	-0.01949	36.2833	284005016	0	284005030	FLEDGED	179
CC 3-1	PW	CON	F	5	5	143	160	14	1	1	4277.26	855.452	0	-1.64577	1	1.81716	2	22.7142	26.3085	11	5	1	5	0	5	5	1	11.04	21.06	-0.02678	38.7333	284005129	1	284005017	FLEDGED	171
CD 1-1	PW	CON	F	4	4	158								0.3443		-1.13557																999999996	0	999999984	FAILED, ABANDONED
CD 2-1	PW	EXP	F	5	5	153	169	13	0.508	2	1273.52	254.704	1		2		0	24.7399	24.4002	11	5	1	5	0	5	4	0.8	10.08	20.14	-0.02148	34.9533	284005158	0	999999995	FLEDGED	180	1
CD 6-1	PW	EXP	F	4	4	140	155	13	0.592	3	2318.25	579.562	2	-1.63451	4	-1.23643	23	22.1746	24.3407	11	4	1	4	0	4	4	1	10.225	20.975	-0.05603	37.6	284005127	1	284005010	FLEDGED	166
CD12-1	PW	CON	F	4	4	161	176	13	0.856	2	1132.72	377.572	0	-0.65478	0	4.86005	16	24.5504	24.3281	11	4	1	3	0	3	3	0.75	10.1	20.4333	-0.03512	29.3333	284005171	0	999999988	FLEDGED	187
CD15-1	PW	EXP	F	5	5	153	168	12	0.452	3	2977.81	595.562	2	-1.65924	0	-1.11872	2				5	1	5	0	0	0	0					284005020	0	999999990	FAILED, YG ABANDONED
CE 4-1	PW	EXP	F	4	4	169	185	14	0.492	2	1278.44	426.145	2	-1.64511	3	-1.18599	20	24.4497	24.9271	10	3	0.75	3	1	3	3	0.75	11.5333	21.5333	-0.03009	43.1333	284005039	1	284005018	FLEDGED	195
CE16-1	CW	EXP	F	5	5	153	171	15	1	1	671.186	167.797	3	0.35246	5	0.82561	2	24.1356	24.0779	12	5	1	4	0	4	4	0.8	14.55	23.275	-0.00722	45.6667	247136506	1	247136524	FLEDGED	183
CF 3-1	PW	CON	F	4	4	147	163	14	0.67	2	3855.85	963.963	1	0.36608	8	-1.23928	0	23.2672	25.7711	10	4	1	4	0	4	4	1	9.75	20.85	-0.07069	37.1444	284005012	1	284005018	FLEDGED	173
CF 6-1	PW	CON	F	5	5	144	162	15	0.795	2	2207.6	441.52	2	2.34834	3	-1.15481	4	22.5867	25.9465	10	5	1	5	0	5	5	1	11	21.1	-0.03026	38.6267	284005130	0	284005019	FLEDGED	172
CF 8-1	CW	CON	F	4	4	154	172	16	1	1	1507.7	376.924	0	-0.65134	0	-0.15629	20	24.251	25.4363	12	4	1	4	0	4	4	1	15.5	23.125	0.02674	36.75	247136603	0	247136525	FLEDGED	184
CF11-1	PW	CON	F	4	4	141	156	13	0.785	2	4781.46	1195.37	2	0.32975	2	1.93375	12	21.928	24.9269	10	4	1	4	0	4	4	1	11.75	21.6	-0.02511	33.2917	284005128	0	284005011	FLEDGED	166
CF13-1	CW	EXP	F	4	4	172	188	14	1	1	274.235	68.5586	2	0.31781	0	-2.00941	3	24.811		11	4	1	4	0	3	2	0.5	13.2667	23.1	-0.03975	29.6778	247136623	1	999999992	FLEDGED	199	1
CF17-1	PW	CON	F	4	4	163	178	13	0.766	2	3117.67	779.416	1	0.34857	1	0.84413	16	24.8929	25.7701	10	4	1	4	0	4	3	0.75	10.25	20	-0.00722	34.9	284005180	1	284005009	FLEDGED	188	1

## Sheet: ADULTS
NEST	SPECIES	TREAT	CS	E1D	BD0	INCUB	CONSTANCY	ON_OFF_BOUTS	TOTAL_BEGS	BEG_FREQ	BEG_FREQ_NY	PROV	RES_PROV	FEM_BROOD_MIN	NESTLING_STAGE	NYB	NY_FLEDGED	MEAN_MASS_BANDING	MEAN_TARSUS	BANDNUM	SEX	BREED_NEXT_YEAR
AA 1-1	PW	CON	4	137	153	14	0.824	3	10469	1763.12	881.559	4	1.89127	5	9	2	2	13.45	21.55	284005126	F	1
AA 1-1	PW	CON	4	137	153	14	0.824	3	10469	1763.12	881.559	0	-2.10873	5	9	2	2	13.45	21.55	284005009	M	0
AA 1-2	PW	EXP	3	175	188	12	0.476	4	896	1890.74	630.246	7	5.07579	3	10	3	3	12.8333	21.8667	284005126	F	1
AA 1-2	PW	EXP	3	175	188	12	0.476	4	896	1890.74	630.246	0	-1.92421	3	10	3	3	12.8333	21.8667	284005009	M	0
AA 5-1	CW	CON	5	166	185	16	1	1	4091	3207.23	1069.08	1	-1.24641	25	12	3	3	13.3	22.4	247136532	F	1
AA 5-1	CW	CON	5	166	185	16	1	1	4091	3207.23	1069.08	4	1.75359	25	12	3	3	13.3	22.4	999999994	M
AA 6-1	PW	CON	3	154	169	14	0.716	2	7787	2526.88	842.293	2	-0.0799	3	10	3	3	11.8667	21.4	284005145	F	0
AA 6-1	PW	CON	3	154	169	14	0.716	2	7787	2526.88	842.293	0	-2.0799	3	10	3	3	11.8667	21.4	284005033	M	1
AA12-1	PW	EXP	5	136	154	15	0.511	4	9077	2633.98	877.995	0	-2.10611	36	10	3	3	11.8	20.6667	284005007	F	0
AA12-1	PW	EXP	5	136	154	15	0.511	4	9077	2633.98	877.995	3	0.89389	36	10	3	3	11.8	20.6667	284005008	M	1
AC 2-1	CW	CON	5	154	172	15	0.99	1	6406	2714.09	904.696	3	0.87428	27						247136605	F	1
AC 2-1	CW	CON	5	154	172	15	0.99	1	6406	2714.09	904.696	2	-0.12572	27						247136523	M	0
AD 1-1	PW	CON	4	125	142	15	0.698	2	2435	1356.97	452.322	2	0.20643	16	10	3	3	11.0667	20.0333	284005005	F	1
AD 1-1	PW	CON	4	125	142	15	0.698	2	2435	1356.97	452.322	6	4.20643	16	10	3	3	11.0667	20.0333	284005006	M	0
AD 1-2	PW	CON	4	175	190	13	0.51	2	1815	816.852	204.213	1	-0.6114	7	10	4	4	8.775	20.525	284005005	F	1
AD 1-2	PW	CON	4	175	190	13	0.51	2	1815	816.852	204.213	0	-1.6114	7	10	4	4	8.775	20.525	284005006	M	0
AD 2-1	PW	EXP	4	129	146	15	0.747	3												284005121	F	1
AD 2-1	PW	EXP	4	129	146	15	0.747	3												284005122	M	0
AD 3-1	PW	EXP	4	155	170	13	1	1	3277	1979.06	494.766	5	3.17527	3	10	4	4	11.825	21.325	284005121	F	1
AD 3-1	PW	EXP	4	155	170	13	1	1	3277	1979.06	494.766	4	2.17527	3	10	4	4	11.825	21.325	284005122	M	0
AD12-1	PW	CON	5	136																999999999	F
AD12-1	PW	CON	5	136																999999987	M
AE 1-1	CW	CON	2	156	171	15	1	1	1304	931.983	465.992	0	-1.80361	24	13	2	2	18.15	23.7	247136604	F	0
AE 1-1	CW	CON	2	156	171	15	1	1	1304	931.983	465.992	2	0.19639	24	13	2	2	18.15	23.7	247136619	M	0
AE 7-1	PW	CON	4	147	162	13	0.827	2	3853	1201.56	300.39	0	-1.68202	1	10	4	4	11.5	21.1	284005013	F	0
AE 7-1	PW	CON	4	147	162	13	0.827	2	3853	1201.56	300.39	3	1.31798	1	10	4	4	11.5	21.1	284005014	M	1
AE13-1	CW	EXP	5	169	186	14	1	1	4240	1933.13	386.626	2	0.25466	1	13	5	5	14.46	23.1	247136621	F	1
AE13-1	CW	EXP	5	169	186	14	1	1	4240	1933.13	386.626	1	-0.74534	1	13	5	5	14.46	23.1	999999993	M
AF 1-1	CW	EXP	4	142	160	16	1	1	690	397.249	99.3123	2	0.46562	2	10	3	3	16	23.9	228145155	F	1
AF 1-1	CW	EXP	4	142	160	16	1	1	690	397.249	99.3123	1	-0.53438	2	10	3	3	16	23.9	247136504	M	0
AF12-1	PW	EXP	5	149	165	13	0.74	2	3658	1123.43	280.857	1	-0.66768	4	9	4	4	11.825	21.05	284005144	F	1
AF12-1	PW	EXP	5	149	165	13	0.74	2	3658	1123.43	280.857	2	0.33232	4	9	4	4	11.825	21.05	284005023	M	1
AG 3-1	PW	EXP	4	144	160	14	1	1	2723	1881.54	1881.54	1	-1.84294	49	9	1	1	13.1	21.9	250044276	F	0
AG 3-1	PW	EXP	4	144	160	14	1	1	2723	1881.54	1881.54	4	1.15706	49	9	1	1	13.1	21.9	284005122	M	0
AG 6-1	PW	EXP	4	149	164	13			1451	965.545	241.386	0	-1.6387	10	10	4	4	12.875	21.375	284005024	F	0
AG 6-1	PW	EXP	4	149	164	13			1451	965.545	241.386	4	2.3613	10	10	4	4	12.875	21.375	284005015	M	0
AG12-1	PW	EXP	4	161	176	13	0.99	1	3157	1513.95	378.487	2	0.26064	7	10	4	4	11.525	21.15	284005031	F	1
AG12-1	PW	EXP	4	161	176	13	0.99	1	3157	1513.95	378.487	1	-0.73936	7	10	4	4	11.525	21.15	284005038	M	0
AI 7-1	PW	EXP	4	162			0.864	2									0			284005172	F	1
AI 7-1	PW	EXP	4	162			0.864	2									0			284005015	M	0
AJ 8-1	CW	EXP	4	153	169	14	1	1	692	343.709	85.9272	0	-1.52455	9	11	4	4	14.875	22.75	247136505	F	0
AJ 8-1	CW	EXP	4	153	169	14	1	1	692	343.709	85.9272	1	-0.52455	9	11	4	4	14.875	22.75	247136515	M	0
BA 6-1	CW	EXP	4	165	182	15	0.854	1	2547	1463.09	365.773	1	-0.73002	2	12	4	3	13.125	22.8	247136522	F	0
BA 6-1	CW	EXP	4	165	182	15	0.854	1	2547	1463.09	365.773	7	5.26998	2	12	4	3	13.125	22.8	247136537	M	0
BB 3-1	PW	CON	4	173	188	13	0.618	2	6793	2196.41	732.136	3	1.00098	11	10	3	3	11.3333	21.3667	284005044	F	1
BB 3-1	PW	CON	4	173	188	13	0.618	2	6793	2196.41	732.136	0	-1.99902	11	10	3	3	11.3333	21.3667	999999989	M
BB 7-1	PW	EXP	5	154	170	13	0.795	2	3892	1709.52	341.903	0	-1.7125	2	9	4	4	10.65	21.1	284005022	F	0
BB 7-1	PW	EXP	5	154	170	13	0.795	2	3892	1709.52	341.903	1	-0.7125	2	9	4	4	10.65	21.1	284005029	M	1
BC 2-1	CW	EXP	4	142	159	15	0.734	2	4799	928.939	232.235	0	-1.63198	0	12	4	4	15.2	22.975	247136502	F	1
BC 2-1	CW	EXP	4	142	159	15	0.734	2	4799	928.939	232.235	1	-0.63198	0	12	4	4	15.2	22.975	247136503	M	0
BC 6-1	CW	CON	4	151	169	16	1	1	5177	1661.37	415.341	0	-1.76642	6	12	4	4	15.85	23.15	247136602	F	1
BC 6-1	CW	CON	4	151	169	16	1	1	5177	1661.37	415.341	3	1.23358	6	12	4	4	15.85	23.15	247136516	M	0
BC 7-1	CW	EXP	4	189	206	15	0.739	1	1390	1063.55	265.887	2	0.34331	1	13	4	4	15.575	23.675	247136550	F	0
BC 7-1	CW	EXP	4	189	206	15	0.739	1	1390	1063.55	265.887	3	1.34331	1	13	4	4	15.575	23.675	247136551	M	0
BE 2-1	CW	EXP	5	153	169	13	1	1	805	310.644	62.1288	2	0.49292	1	11	5	5	16.76	24.04	247136507	F	1
BE 2-1	CW	EXP	5	153	169	13	1	1	805	310.644	62.1288	1	-0.50708	1	11	5	5	16.76	24.04	247136517	M	0
BE 3-1	PW	EXP	4	156	172	14	0.636	2	3608	1290.75	430.249	4	2.22264	16	9	3	3	12.6333	20.3667	284005152	F	1
BE 3-1	PW	EXP	4	156	172	14	0.636	2	3608	1290.75	430.249	1	-0.77736	16	9	3	3	12.6333	20.3667	284005008	M	1
BE 5-1	CW	CON	4	142	160	16	0.604	2	3519	803.883	200.971	1	-0.60902	1	13	4	4	16.2	23.925	247136601	F	0
BE 5-1	CW	CON	4	142	160	16	0.604	2	3519	803.883	200.971	0	-1.60902	1	13	4	4	16.2	23.925	247136501	M	0
BE 6-1	PW	CON	4	155	170	13	0.779	2	1287	1058.78	264.694	3	1.34419	1	10	4	4	12.4	20.95	284005151	F	1
BE 6-1	PW	CON	4	155	170	13	0.779	2	1287	1058.78	264.694	1	-0.65581	1	10	4	4	12.4	20.95	284005032	M	0
BF 1-1	CW	CON	4	170	188	16	0.659	2	2152	573.357	143.339	1	-0.56671	15	12	4	4	14.7	22.7	247136620	F	1
BF 1-1	CW	CON	4	170	188	16	0.659	2	2152	573.357	143.339	2	0.43329	15	12	4	4	14.7	22.7	247136549	M	1
CB 4-1	CW	CON	5	170	188	15	0.66	1	2070	1536.49	512.165	1	-0.83751	28	14	3	3	15.4333	22.8	247136622	F	1
CB 4-1	CW	CON	5	170	188	15	0.66	1	2070	1536.49	512.165	1	-0.83751	28	14	3	3	15.4333	22.8	247136538	M	0
CC 2-1	PW	CON	4	151	168	15	0.709	2	9698	2123.78	530.945	2	0.1487	5	11	4	4	11.4	21.2	284005016	F	0
CC 2-1	PW	CON	4	151	168	15	0.709	2	9698	2123.78	530.945	2	0.1487	5	11	4	4	11.4	21.2	284005030	M	1
CC 3-1	PW	CON	5	143	160	14	1	1	18555	4277.26	855.452	0	-2.08956	2	11	5	5	11.04	21.06	284005129	F	1
CC 3-1	PW	CON	5	143	160	14	1	1	18555	4277.26	855.452	1	-1.08956	2	11	5	5	11.04	21.06	284005017	M	0
CD 1-1	PW	CON	4	158																999999996	F
CD 1-1	PW	CON	4	158																999999984	M
CD 2-1	PW	EXP	5	153	169	13	0.508	2	5260	1273.52	254.704	1	-0.64847	0	11	5	4	10.08	20.14	284005158	F	0
CD 2-1	PW	EXP	5	153	169	13	0.508	2	5260	1273.52	254.704	2	0.35153	0	11	5	4	10.08	20.14	999999995	M
CD 6-1	PW	EXP	4	140	155	13	0.592	3	7439	2318.25	579.562	2	0.11301	23	11	4	4	10.225	20.975	284005127	F	1
CD 6-1	PW	EXP	4	140	155	13	0.592	3	7439	2318.25	579.562	4	2.11301	23	11	4	4	10.225	20.975	284005010	M	1
CD12-1	PW	CON	4	161	176	13	0.856	2	3917	1132.72	377.572	0	-1.73869	16	11	3	3	10.1	20.4333	284005171	F	0
CD12-1	PW	CON	4	161	176	13	0.856	2	3917	1132.72	377.572	0	-1.73869	16	11	3	3	10.1	20.4333	999999988	M
CD15-1	PW	EXP	5	153	168	12	0.452	3	6576	2977.81	595.562	2	0.10126	2		0	0			284005020	F	0
CD15-1	PW	EXP	5	153	168	12	0.452	3	6576	2977.81	595.562	0	-1.89874	2		0	0			999999990	M
CE 4-1	PW	EXP	4	169	185	14	0.492	2	1744	1278.44	426.145	2	0.22565	20	10	3	3	11.5333	21.5333	284005039	F	1
CE 4-1	PW	EXP	4	169	185	14	0.492	2	1744	1278.44	426.145	3	1.22565	20	10	3	3	11.5333	21.5333	284005018	M	1
CE16-1	CW	EXP	5	153	171	15	1	1	1309	671.186	167.797	3	1.41534	2	12	4	4	14.55	23.275	247136506	F	1
CE16-1	CW	EXP	5	153	171	15	1	1	1309	671.186	167.797	5	3.41534	2	12	4	4	14.55	23.275	247136524	M	0
CF 3-1	PW	CON	4	147	163	14	0.67	2	16005	3855.85	963.963	1	-1.16923	0	10	4	4	9.75	20.85	284005012	F	1
CF 3-1	PW	CON	4	147	163	14	0.67	2	16005	3855.85	963.963	8	5.83077	0	10	4	4	9.75	20.85	284005018	M	1
CF 6-1	PW	CON	5	144	162	15	0.795	2	6020	2207.6	441.52	2	0.21436	4	10	5	5	11	21.1	284005130	F	0
CF 6-1	PW	CON	5	144	162	15	0.795	2	6020	2207.6	441.52	3	1.21436	4	10	5	5	11	21.1	284005019	M	0
CF 8-1	CW	CON	4	154	172	16	1	1	3167	1507.7	376.924	0	-1.73821	20	12	4	4	15.5	23.125	247136603	F	0
CF 8-1	CW	CON	4	154	172	16	1	1	3167	1507.7	376.924	0	-1.73821	20	12	4	4	15.5	23.125	247136525	M	0
CF11-1	PW	CON	4	141	156	13	0.785	2	16079	4781.46	1195.37	2	-0.33914	12	10	4	4	11.75	21.6	284005128	F	0
CF11-1	PW	CON	4	141	156	13	0.785	2	16079	4781.46	1195.37	2	-0.33914	12	10	4	4	11.75	21.6	284005011	M	0
CF13-1	CW	EXP	4	172	188	14	1	1	816	274.235	68.5586	2	0.4882	3	11	3	2	13.2667	23.1	247136623	F	1
CF13-1	CW	EXP	4	172	188	14	1	1	816	274.235	68.5586	0	-1.5118	3	11	3	2	13.2667	23.1	999999992	M
CF17-1	PW	CON	4	163	178	13	0.766	2	3917	3117.67	779.416	1	-1.03373	16	10	4	3	10.25	20	284005180	F	1
CF17-1	PW	CON	4	163	178	13	0.766	2	3917	3117.67	779.416	1	-1.03373	16	10	4	3	10.25	20	284005009	M	0

## Sheet: ALL_YOUNG
NEST	SPECIES	TREAT	NY4	NYB	BANDNO	FLEDGING_AGE	RESIDUAL_MASS	HCT	DATE	HR	WT	TARSUS	BEG_FREQ_NY	FEM_PROV	MALE_PROV	FEM_BROOD_MIN	AVG_INCUB_TEMP	AVG_NESTLING_TEMP
AA 1-1	PW	CON	2	2	284005131	9	0.05578	39.3	161	10	14	21.8	881.559	4	0	5	21.2177	24.0749
AA 1-1	PW	CON	2	2	284005132	9	0.04537	37.2333	161	10	12.9	21.3	881.559	4	0	5	21.2177	24.0749
AA 1-2	PW	EXP	3	3	284005046	10	0.02522	25.1667	196	8	12.9	21.7	630.246	7	0	3	25.3433	26.6853
AA 1-2	PW	EXP	3	3	284005047	10	0.01379	31.1667	196	8	13.6	22.4	630.246	7	0	3	25.3433	26.6853
AA 1-2	PW	EXP	3	3	284005048	10	0.00384	32.9	196	8	12	21.5	630.246	7	0	3	25.3433	26.6853
AA 5-1	CW	CON	3	3	247136628	12	-0.027	36.9667	194	7	13.9	23	1069.08	1	4	25	24.0198	26.4783
AA 5-1	CW	CON	3	3	247136629	12	-0.029326	46.7333	194	7	12	21.5	1069.08	1	4	25	24.0198	26.4783
AA 5-1	CW	CON	3	3	247136630	12	-0.011913	37.4667	194	7	14	22.7	1069.08	1	4	25	24.0198	26.4783
AA 6-1	PW	CON	3	3	284005177	10	-0.01967	26.2333	177	7	11.5	21.6	842.293	2	0	3	24.1619	24.1489
AA 6-1	PW	CON	3	3	284005178	10	0.02846	35.2667	177	7	12.7	21.5	842.293	2	0	3	24.1619	24.1489
AA 6-1	PW	CON	3	3	284005179	10	0.0019	37.3333	177	7	11.4	21.1	842.293	2	0	3	24.1619	24.1489
AA12-1	PW	EXP	3	3	284005133	10	-0.00453	45.9	162	7	11.1	21	877.995	0	3	36	21.4561	23.2646
AA12-1	PW	EXP	3	3	284005134	10	0.06788	42.4667	162	7	12.5	20.6	877.995	0	3	36	21.4561	23.2646
AA12-1	PW	EXP	3	3	284005135	10	0.05342	37.1333	162	7	11.8	20.4	877.995	0	3	36	21.4561	23.2646
AD 1-1	PW	CON	3	3	284005124	10	0.03237	41.3	150	11	10.7	20	452.322	2	6	16	22.3013	21.4193
AD 1-1	PW	CON	3	3	284005123	10	0.07499	40.9	150	11	10.8	19.3	452.322	2	6	16	22.3013	21.4193
AD 1-1	PW	CON	3	3	284005125	10	0.02869	41.8667	150	11	11.7	20.8	452.322	2	6	16	22.3013	21.4193
AD 1-2	PW	CON	4	4	284005208	10	-0.05063		198	7	9.4	20.5	204.213	1	0	7	24.4979	26.439
AD 1-2	PW	CON	4	4	284005209	10	-0.10465	40.9667	198	7	8.2	20.4	204.213	1	0	7	24.4979	26.439
AD 1-2	PW	CON	4	4	284005210	10	-0.09406	38.5	198	7	8.3	20.3	204.213	1	0	7	24.4979	26.439
AD 1-2	PW	CON	4	4	284005211	10	-0.0809	38.6	198	7	9.2	20.9	204.213	1	0	7	24.4979	26.439
AD 3-1	PW	EXP	4	4	284005034	10	0.00599	33	178	10	12.2	21.6	494.766	5	4	3	24.8912	24.3648
AD 3-1	PW	EXP	4	4	284005035	10	0.00697		178	10	12.8	22	494.766	5	4	3	24.8912	24.3648
AD 3-1	PW	EXP	4	4	284005036	10	0.00583	32.6667	178	10	11.1	20.8	494.766	5	4	3	24.8912	24.3648
AD 3-1	PW	EXP	4	4	284005037	10	0.00453	40	178	10	11.2	20.9	494.766	5	4	3	24.8912	24.3648
AE 1-1	CW	CON	2	2	247136526	13	0.069814	42	180	8	18.5	23.7	465.992	0	2	24	24.0425	24.4968
AE 1-1	CW	CON	2	2	247136527	13	0.053062	43	180	8	17.8	23.7	465.992	0	2	24	24.0425	24.4968
AE 7-1	PW	CON	4	4	284005025	10	-0.00118	37.4333	170	8	12	21.6	300.39	0	3	1	21.9535	25.6153
AE 7-1	PW	CON	4	4	284005026	10	-0.00329	39.3333	170	8	11	20.9	300.39	0	3	1	21.9535	25.6153
AE 7-1	PW	CON	4	4	284005027	10	0.01833	35.3333	170	8	11.7	21	300.39	0	3	1	21.9535	25.6153
AE 7-1	PW	CON	4	4	284005028	10	0.00839	34.4333	170	8	11.3	20.9	300.39	0	3	1	21.9535	25.6153
AE13-1	CW	EXP	5	5	247136631	13	0.004348	61.5667	195	7	14.4	22.6	386.626	2	1	1	24.3038	25.0026
AE13-1	CW	EXP	5	5	247136632	13	-0.019913	44.5	195	7	14	22.9	386.626	2	1	1	24.3038	25.0026
AE13-1	CW	EXP	5	5	247136633	13	0.011829	52.1667	195	7	15.2	23	386.626	2	1	1	24.3038	25.0026
AE13-1	CW	EXP	5	5	247136634	13	-0.027	42.2	195	7	13.9	23	386.626	2	1	1	24.3038	25.0026
AE13-1	CW	EXP	5	5	247136635	13	-0.038568		195	7	14.8	24	386.626	2	1	1	24.3038	25.0026
AF 1-1	CW	EXP	4	3	247136512	10	0.013549	32.6667	169	8	15.4	23.1	99.3123	2	1	2	21.8357	25.3473
AF 1-1	CW	EXP	4	3	247136513	10	-0.01439	36.6667	169	8	16.2	24.4	99.3123	2	1	2	21.8357	25.3473
AF 1-1	CW	EXP	4	3	247136514	10	-0.001554		169	8	16.4	24.2	99.3123	2	1	2	21.8357	25.3473
AF12-1	PW	EXP	4	4	284005167	9	0.02778	38.9	173	9	12.1	21.1	280.857	1	2	4	23.8951	25.1008
AF12-1	PW	EXP	4	4	284005168	9	0.02503	37.1	173	9	12.6	21.5	280.857	1	2	4	23.8951	25.1008
AF12-1	PW	EXP	4	4	284005169	9	-0.00085	39.2333	173	9	10.8	20.7	280.857	1	2	4	23.8951	25.1008
AF12-1	PW	EXP	4	4	284005170	9	0.02719	45.5	173	9	11.8	20.9	280.857	1	2	4	23.8951	25.1008
AG 3-1	PW	EXP	1	1	284005021	9	0.02197	41	168	9	13.1	21.9	1881.54	1	4	49	22.993	24.7259
AG 6-1	PW	EXP	4	4	284005166	10	0.04997	38.1667	172	8	13.5	21.6	241.386	0	4	10	23.5317	25.5988
AG 6-1	PW	EXP	4	4	284005163	10	0.04167	35.8333	172	8	12.2	20.9	241.386	0	4	10	23.5317	25.5988
AG 6-1	PW	EXP	4	4	284005164	10	0.03169	37.4	172	8	12.5	21.3	241.386	0	4	10	23.5317	25.5988
AG 6-1	PW	EXP	4	4	284005165	10	0.03848	42.0333	172	8	13.3	21.7	241.386	0	4	10	23.5317	25.5988
AG12-1	PW	EXP	4	4	284005040	10	0.01222	33	184	10	11.4	20.9	378.487	2	1	7	25.4753	24.9525
AG12-1	PW	EXP	4	4	284005041	10	0.02932	35	184	10	12	21	378.487	2	1	7	25.4753	24.9525
AG12-1	PW	EXP	4	4	284005042	10	-0.00211	33.3333	184	10	11.7	21.4	378.487	2	1	7	25.4753	24.9525
AG12-1	PW	EXP	4	4	284005043	10	-0.02383	32.6667	184	10	11	21.3	378.487	2	1	7	25.4753	24.9525
AJ 8-1	CW	EXP	4	4	247136518	11	0.042481	39.3333	178	7	15	22.1	85.9272	0	1	9	24.1497	23.9922
AJ 8-1	CW	EXP	4	4	247136519	11	-0.006506	40.3333	178	7	13.4	22.1	85.9272	0	1	9	24.1497	23.9922
AJ 8-1	CW	EXP	4	4	247136520	11	0.008962	41.6667	178	7	15.1	23	85.9272	0	1	9	24.1497	23.9922
AJ 8-1	CW	EXP	4	4	247136521	11	0.002922	33.3333	178	7	16	23.8	85.9272	0	1	9	24.1497	23.9922
BA 6-1	CW	EXP	4	4	247136624	12	-0.024171	43	191	7	14.9	23.7	365.773	1	7	2	23.4739	25.658
BA 6-1	CW	EXP	4	4	247136625	12	-0.055429	43.8	191	7	11.3	21.5	365.773	1	7	2	23.4739	25.658
BA 6-1	CW	EXP	4	4	247136626	12	-0.052744		191	7	13.1	23	365.773	1	7	2	23.4739	25.658
BA 6-1	CW	EXP	4	4	247136627	12	-0.049441	45.4667	191	7	13.2	23	365.773	1	7	2	23.4739	25.658
BB 3-1	PW	CON	3	3	284005049	10	-0.00959		196	9	11.5	21.4	732.136	3	0	11	25.1653	25.9846
BB 3-1	PW	CON	3	3	284005050	10	-0.01339	31.6667	196	9	11.4	21.4	732.136	3	0	11	25.1653	25.9846
BB 3-1	PW	CON	3	3	284005051	10	-0.0199	39.9	196	9	11.1	21.3	732.136	3	0	11	25.1653	25.9846
BB 7-1	PW	EXP	5	4	284005186	9	-0.0148	39.1667	178	7	11.1	21.2	341.903	0	1	2	24.399	24.0743
BB 7-1	PW	EXP	5	4	284005187	9	-0.04386	42.4667	178	7	9.9	20.8	341.903	0	1	2	24.399	24.0743
BB 7-1	PW	EXP	5	4	284005188	9	-0.03791	41.4333	178	7	10.9	21.5	341.903	0	1	2	24.399	24.0743
BB 7-1	PW	EXP	5	4	284005189	9	-0.0153	46.6333	178	7	10.7	20.9	341.903	0	1	2	24.399	24.0743
BC 2-1	CW	EXP	4	4	247136510	12	-0.008822	33.3333	168	7	14.1	22.7	232.235	0	1	0	21.7697	24.4627
BC 2-1	CW	EXP	4	4	247136508	12	0.01838	33.6667	168	7	16	23.4	232.235	0	1	0	21.7697	24.4627
BC 2-1	CW	EXP	4	4	247136509	12	0.01838	29.3333	168	7	16	23.4	232.235	0	1	0	21.7697	24.4627
BC 2-1	CW	EXP	4	4	247136511	12	0.02141	33.6667	168	7	14.7	22.4	232.235	0	1	0	21.7697	24.4627
BC 6-1	CW	CON	4	4	247136610	12	0.030184	37	178	8	15	22.4	415.341	0	3	6	23.8663	23.3385
BC 6-1	CW	CON	4	4	247136611	12	0.040872		178	8	16.4	23.1	415.341	0	3	6	23.8663	23.3385
BC 6-1	CW	CON	4	4	247136612	12	0.032291		178	8	15.5	22.7	415.341	0	3	6	23.8663	23.3385
BC 6-1	CW	CON	4	4	247136613	12	-0.006421	40.6667	178	8	16.5	24.4	415.341	0	3	6	23.8663	23.3385
BC 7-1	CW	EXP	4	4	247136552	13	0.002222	34.4667	215	8	16.4	24.1	265.887	2	3	1	26.384
BC 7-1	CW	EXP	4	4	247136553	13	0.036933	30.1333	215	8	16.4	23.2	265.887	2	3	1	26.384
BC 7-1	CW	EXP	4	4	247136554	13	-0.028005	31.3	215	8	15.7	24.4	265.887	2	3	1	26.384
BC 7-1	CW	EXP	4	4	247136555	13	-0.030136	32.2333	215	8	13.8	23	265.887	2	3	1	26.384
BE 2-1	CW	EXP	5	5	247136614	11	-0.020206	36.7667	178	9	16.4	24.7	62.1288	2	1	1	23.7144	24.0745
BE 2-1	CW	EXP	5	5	247136615	11	0.024151	36.6333	178	9	17.4	24.2	62.1288	2	1	1	23.7144	24.0745
BE 2-1	CW	EXP	5	5	247136616	11	0.021519	42.1	178	9	16.7	23.8	62.1288	2	1	1	23.7144	24.0745
BE 2-1	CW	EXP	5	5	247136617	11	0.024069	50.4667	178	9	17.7	24.4	62.1288	2	1	1	23.7144	24.0745
BE 2-1	CW	EXP	5	5	247136618	11	0.019153	42.3	178	9	15.6	23.1	62.1288	2	1	1	23.7144	24.0745
BE 3-1	PW	EXP	3	3	284005194	9	0.09066	37.5333	180	7	12.7	20.3	430.249	4	1	16	24.9838	24.6295
BE 3-1	PW	EXP	3	3	284005195	9	0.07477	35.1	180	7	12.7	20.6	430.249	4	1	16	24.9838	24.6295
BE 3-1	PW	EXP	3	3	284005196	9	0.08912		180	7	12.5	20.2	430.249	4	1	16	24.9838	24.6295
BE 5-1	CW	CON	4	4	247136606	13	0.038016	31.2667	169	9	17.5	23.9	200.971	1	0	1	21.9439	25.481
BE 5-1	CW	CON	4	4	247136607	13	-0.029952	35.4	169	9	15.9	24.6	200.971	1	0	1	21.9439	25.481
BE 5-1	CW	CON	4	4	247136608	13	0.013646	35.9333	169	9	16.4	23.8	200.971	1	0	1	21.9439	25.481
BE 5-1	CW	CON	4	4	247136609	13	-0.009648	33.1333	169	9	15	23.4	200.971	1	0	1	21.9439	25.481
BE 6-1	PW	CON	4	4	284005190	10	0.09066	38.2667	178	11	12.7	20.3	264.694	3	1	1	24.2831	24.7223
BE 6-1	PW	CON	4	4	284005191	10	0.02719	42.7	178	11	11.8	20.9	264.694	3	1	1	24.2831	24.7223
BE 6-1	PW	CON	4	4	284005192	10	0.00058	40.6333	178	11	11.5	21.2	264.694	3	1	1	24.2831	24.7223
BE 6-1	PW	CON	4	4	284005193	10	0.06325	40.2667	178	11	13.6	21.4	264.694	3	1	1	24.2831	24.7223
BF 1-1	CW	CON	4	4	247136545	12	-0.02932	45.9	197	11	13.7	22.9	143.339	1	2	15	24.1537	26.9683
BF 1-1	CW	CON	4	4	247136546	12	0.020635	44.7333	197	11	14.4	22.2	143.339	1	2	15	24.1537	26.9683
BF 1-1	CW	CON	4	4	247136547	12	0.012421	39.5333	197	11	15.5	23.2	143.339	1	2	15	24.1537	26.9683
BF 1-1	CW	CON	4	4	247136548	12	0.031874	37.2333	197	11	15.2	22.5	143.339	1	2	15	24.1537	26.9683
CB 4-1	CW	CON	3	3	247136539	14	0.032534	34.2667	197	9	14.8	22.2	512.165	1	1	28	24.105	25.3481
CB 4-1	CW	CON	3	3	247136540	14	0.039573	30.3667	197	9	16.5	23.2	512.165	1	1	28	24.105	25.3481
CB 4-1	CW	CON	3	3	247136541	14	0.006076	36.7667	197	9	15	23	512.165	1	1	28	24.105	25.3481
CC 2-1	PW	CON	4	4	284005174	11	0.01102	38.7333	176	9	12.2	21.5	530.945	2	2	5	24.4089	24.7425
CC 2-1	PW	CON	4	4	284005173	11	0.00705	34.4667	176	9	11.4	21	530.945	2	2	5	24.4089	24.7425
CC 2-1	PW	CON	4	4	284005175	11	-0.00329	36.7	176	9	11	20.9	530.945	2	2	5	24.4089	24.7425
CC 2-1	PW	CON	4	4	284005176	11	-0.0289	35.2333	176	9	11	21.4	530.945	2	2	5	24.4089	24.7425
CC 3-1	PW	CON	5	5	284005146	11	-0.00076	34.5667	168	8	11.6	21.3	855.452	0	1	2	22.7142	26.3085
CC 3-1	PW	CON	5	5	284005147	11	-0.08397		168	8	8.6	20.4	855.452	0	1	2	22.7142	26.3085
CC 3-1	PW	CON	5	5	284005148	11	0.01102	36.5333	168	8	12.2	21.5	855.452	0	1	2	22.7142	26.3085
CC 3-1	PW	CON	5	5	284005149	11	-0.00207	36.5333	168	8	10.9	20.8	855.452	0	1	2	22.7142	26.3085
CC 3-1	PW	CON	5	5	284005150	11	0.01033	47.3	168	8	11.9	21.3	855.452	0	1	2	22.7142	26.3085
CD 2-1	PW	EXP	5	5	284005181	11	-0.02903	32.1333	177	11	10	20.6	254.704	1	2	0	24.7399	24.4002
CD 2-1	PW	EXP	5	5	284005182	11	-0.00882	35.0667	177	11	10.1	20.3	254.704	1	2	0	24.7399	24.4002
CD 2-1	PW	EXP	5	5	284005183	11	-0.00257	37.5	177	11	10.5	20.5	254.704	1	2	0	24.7399	24.4002
CD 2-1	PW	EXP	5	5	284005184	11	0.0296	34.4667	177	11	10.5	19.9	254.704	1	2	0	24.7399	24.4002
CD 2-1	PW	EXP	5	5	284005185	11	0.00445	35.6	177	11	9.3	19.4	254.704	1	2	0	24.7399	24.4002
CD 6-1	PW	EXP	4	4	284005136	11	-0.04469	37.4333	163	7	10	20.9	579.562	2	4	23	22.1746	24.3407
CD 6-1	PW	EXP	4	4	284005137	11	-0.0183	36.5	163	7	10.5	20.8	579.562	2	4	23	22.1746	24.3407
CD 6-1	PW	EXP	4	4	284005138	11	-0.04895	32.7	163	7	11	21.8	579.562	2	4	23	22.1746	24.3407
CD 6-1	PW	EXP	4	4	284005139	11	-0.04534	43.7667	163	7	9.4	20.4	579.562	2	4	23	22.1746	24.3407
CD12-1	PW	CON	3	3	284005197	11	-0.14295	20.1333	184	11	7.6	20.5	377.572	0	0	16	24.5504	24.3281
CD12-1	PW	CON	3	3	284005198	11	0.04972	35	184	11	11.7	20.4	377.572	0	0	16	24.5504	24.3281
CD12-1	PW	CON	3	3	284005199	11	0.02293	32.8667	184	11	11	20.4	377.572	0	0	16	24.5504	24.3281
CE 4-1	PW	EXP	3	3	284005205	10	-0.05292	46.0333	193	7	10.9	21.8	426.145	2	3	20	24.4497	24.9271
CE 4-1	PW	EXP	3	3	284005206	10	-0.00346	42.9667	193	7	11.8	21.5	426.145	2	3	20	24.4497	24.9271
CE 4-1	PW	EXP	3	3	284005207	10	0.01033	40.4	193	7	11.9	21.3	426.145	2	3	20	24.4497	24.9271
CE16-1	CW	EXP	4	4	247136528	12	-0.016506	45.6667	180	8	15.3	23.8	167.797	3	5	2	24.1356	24.0779
CE16-1	CW	EXP	4	4	247136529	12	-0.015922		180	8	14	22.8	167.797	3	5	2	24.1356	24.0779
CE16-1	CW	EXP	4	4	247136530	12	0.012421	49	180	8	15.5	23.2	167.797	3	5	2	24.1356	24.0779
CE16-1	CW	EXP	4	4	247136531	12	-0.054729	42.3333	180	8	13.4	23.3	167.797	3	5	2	24.1356	24.0779
CF 3-1	PW	CON	4	4	284005159	10	-0.08537	33.8	171	8	10	21.7	963.963	1	8	0	23.2672	25.7711
CF 3-1	PW	CON	4	4	284005160	10	-0.07838		171	8	8.5	20.2	963.963	1	8	0	23.2672	25.7711
CF 3-1	PW	CON	4	4	284005161	10	0.00562	40.8667	171	8	10.7	20.5	963.963	1	8	0	23.2672	25.7711
CF 3-1	PW	CON	4	4	284005162	10	-0.05863	36.7667	171	8	9.8	21	963.963	1	8	0	23.2672	25.7711
CF 6-1	PW	CON	5	5	284005156	10	0.00058	48.3667	170	8	11.5	21.2	441.52	2	3	4	22.5867	25.9465
CF 6-1	PW	CON	5	5	284005153	10	-0.00607	40.6667	170	8	10.8	20.8	441.52	2	3	4	22.5867	25.9465
CF 6-1	PW	CON	5	5	284005154	10	0.00806	39.4333	170	8	11.7	21.2	441.52	2	3	4	22.5867	25.9465
CF 6-1	PW	CON	5	5	284005155	10	-0.03897	33.0667	170	8	11	21.6	441.52	2	3	4	22.5867	25.9465
CF 6-1	PW	CON	5	5	284005157	10	-0.03427	31.6	170	8	10	20.7	441.52	2	3	4	22.5867	25.9465
CF 8-1	CW	CON	4	4	247136535	12	0.018445	40.3333	181	8	14.6	22.4	376.924	0	0	20	24.251	25.4363
CF 8-1	CW	CON	4	4	247136533	12	0.020317	35.3333	181	8	15.5	23	376.924	0	0	20	24.251	25.4363
CF 8-1	CW	CON	4	4	247136534	12	0.003358	34.3333	181	8	16.3	24	376.924	0	0	20	24.251	25.4363
CF 8-1	CW	CON	4	4	247136536	12	0.019153	37	181	8	15.6	23.1	376.924	0	0	20	24.251	25.4363
CF11-1	PW	CON	4	4	284005140	10	-0.02469	34.5667	164	7	11.9	22	1195.37	2	2	12	21.928	24.9269
CF11-1	PW	CON	4	4	284005141	10	0.00434	32.3667	164	7	11.6	21.2	1195.37	2	2	12	21.928	24.9269
CF11-1	PW	CON	4	4	284005142	10	-0.00848	35.3333	164	7	11.8	21.6	1195.37	2	2	12	21.928	24.9269
CF11-1	PW	CON	4	4	284005143	10	-0.01218	30.9	164	7	11.7	21.6	1195.37	2	2	12	21.928	24.9269
CF13-1	CW	EXP	4	3	247136542	11	-0.045113	33.8	197	10	13.7	23.3	68.5586	2	0	3	24.811
CF13-1	CW	EXP	4	3	247136543	11	-0.061088	30.4333	197	10	14.8	24.6	68.5586	2	0	3	24.811
CF13-1	CW	EXP	4	3	247136544	11	-0.051177	24.8	197	10	11.3	21.4	68.5586	2	0	3	24.811
CF17-1	PW	CON	4	4	284005200	10	-0.02623	24.8333	186	7	5.7	16.4	779.416	1	1	16	24.8929	25.7701
CF17-1	PW	CON	4	4	284005201	10	0.00021	35.5667	186	7	11.9	21.5	779.416	1	1	16	24.8929	25.7701
CF17-1	PW	CON	4	4	284005202	10	0.01757	38.2667	186	7	12.1	21.3	779.416	1	1	16	24.8929	25.7701
CF17-1	PW	CON	4	4	284005203	10	0.01359	40.9333	186	7	11.3	20.8	779.416	1	1	16	24.8929	25.7701
